# Supplementary material for: Telomere-to-telomere genome assembly of matsutake (Tricholoma matsutake)
Source: DNA Res. 2023 Apr 25;30(3):dsad006. doi: 10.1093/dnares/dsad006 (PMC10211490; doi:10.1093/dnares/dsad006)
Supplement: dsad006_suppl_Supplementary_Tables [file dsad006_suppl_supplementary_tables.xlsx]

## Sheet: TableS1
Supplementary Table S1 Assembly statistics for the two matsutake samples
	Sample A			Sample B
	Primary contig	Hap1 contig	Hap2 contig	Primary contig	Hap1 contig	Hap2 contig
Total contig length (bp)	165497525	163338188	158779058	162890658	163832029	157003316
No. of contigs	182	199	58	146	176	77
Contig N50 length (bp)	11987682	10915969	11968896	12849614	11150289	11214317
Longest contig size (bp)	13874649	14012660	13752029	26276359	13677662	14012689
